# Supplementary material for: Monitoring the health of wolves (Canis lupus): Integrating conservation and public health
Source: PLoS One. 2026 Jan 14;21(1):e0338969. doi: 10.1371/journal.pone.0338969 (PMC12834336; doi:10.1371/journal.pone.0338969)
Supplement: S1 Table — (XLSX) [file pone.0338969.s001.xlsx]

## Sheet: DB
ID FECAL SAMPLE	COUNTRY	REGION	PROVINCE	LOCALITY OF COLLECTION	EAST_UTM32WGS84	NORTH_UTM32WGS84	DAY OF COLLECTION	MONTH OF COLLECTION	YEAR OF COLLECTION	GEN_ISPRA_ID	ANIMAL SPECIES	SEX	PCR_PARVOVIRUS_01	PCR_CORONAVIRUS_01	PCR_ECHINOCOCCUS_01	Copromicroscopy_result	Coccidia_01	Ancylostomatidae_01	Taeniids_01	Eucoleus spp_01	Toxocara canis_01	Trichuris vulpis_01	Sarcocystis spp_01	Coinfections	Packs
WFC3013	ITALY	TOSCANA	AR	LA VERNA-VALLESANTA	11.9161775069611	43.7492509244217	11	1	2020	DFO5M	dog	M	0	0	0	0	0	0	0	0	0	0	0	0
WFC3000	ITALY	TOSCANA	AR	CHIUSI DELLA VERNA	11.88810138	43.77473379	20	9	2019	HFO1M	wolf_int	M	0	0	0	1	0	0	1	1	0	0	0	2	H
WFC2992	ITALY	TOSCANA	AR	CHIUSI DELLA VERNA	11.90697648	43.75645461	3	8	2019	HFO1M	wolf_int	M				1	0	0	0	1	0	0	0	0	H
WFC3010	ITALY	TOSCANA	AR	LA VERNA-VALLESANTA	11.887482656683	43.7774425940151	17	12	2019	NR	NR	NR				0	0	0	0	0	0	0	0	0
WFC3150	ITALY	EMILIA-ROMAGNA	FC	PREMILCUORE	11.73829041	43.96967899	14	11	2019	HFO3M	hyb	M	0	0	0	1	0	1	0	1	0	0	1	3	A
WFC3020	ITALY	TOSCANA	AR	LA VERNA-VALLESANTA	11.9030862953514	43.7099532270804	13	2	2020	NR	NR	NR			0	1	0	1	1	1	0	0	0	3
WFC3031	ITALY	TOSCANA	AR	LA VERNA-VALLESANTA	11.9408731021401	43.687326656453	17	1	2020	NR	NR	F				1	0	0	0	1	0	0	1	2
WFC2906	ITALY	TOSCANA	AR	POPPI	11.78014	43.77991	26	6	2019	WFO205F	wolf	F	0	0	0	1	0	0	1	1	0	0	0	2	F
WFC2985	ITALY	EMILIA-ROMAGNA	FC	SAN PIERO IN BAGNO	11.8503215285787	43.8024588789737	19	12	2019	WFO206F	wolf	F	0	0	0	1	1	0	0	1	0	0	1	3	G
WFC3239	ITALY	TOSCANA	AR	BIBBIENA	11.86625	43.73801	10	12	2019	WFO206F	wolf	F				1	0	0	0	1	0	0	0	0	G
WFC3192	ITALY	TOSCANA	AR	POPPI	11.81595	43.77001	22	12	2019	WFO207M	wolf	M	0	0		1	0	0	1	1	0	0	0	2	G
WFC3228	ITALY	TOSCANA	AR	BIBBIENA	11.86577	43.73506	7	1	2020	WFO207M	wolf	M				1	0	0	0	1	0	0	0	0	G
WFC3011	ITALY	TOSCANA	AR	LA VERNA-VALLESANTA	11.8814063944979	43.7592026818487	17	12	2019	WFO226F	wolf	F				1	0	0	1	1	0	0	1	3	H
WFC3203	ITALY	TOSCANA	AR	BIBBIENA	11.86674	43.73306	6	3	2020	WFO226F	wolf	F	0	0	0	1	0	0	1	1	0	0	1	3	H
WFC2994	ITALY	TOSCANA	AR	CHIUSI DELLA VERNA	11.8964545515093	43.7589698580849	20	9	2019	WFO226F	wolf	F				1	0	1	0	1	0	0	0	2	H
WFC2971	ITALY	EMILIA-ROMAGNA	FC	SAN PIERO IN BAGNO	11.9291239598551	43.8445949544651	4	1	2020	NR	NR	NR				1	0	0	0	1	0	0	1	2
WFC3220	ITALY	TOSCANA	AR	PRATOVECCHIO-STIA	11.77703	43.78002	1	12	2019	NR	NR	NR				1	0	0	0	0	0	0	1	0
WFC2996	ITALY	TOSCANA	AR	CHIUSI DELLA VERNA	11.95135471	43.74729215	11	9	2019	WFO226F	wolf	F				1	0	0	1	1	0	1	0	3	H
WFC3021	ITALY	TOSCANA	AR	LA VERNA-VALLESANTA	11.9040225539357	43.7105865217745	13	3	2020	NR	NR	NR			0	1	0	0	1	1	0	0	0	2
WFC3006	ITALY	TOSCANA	AR	CHIUSI DELLA VERNA	11.88661076	43.78024883	20	9	2019	WFO226F	wolf	F				1	0	1	1	0	0	0	0	2	H
WFC3079	ITALY	TOSCANA	FI	SAN GODENZO	11.67351882	43.92959282	10	9	2019	WFO229M	wolf	M	0	0	0	1	0	1	1	1	0	0	1	4	B
WFC3090	ITALY	TOSCANA	FI	SAN GODENZO	11.642165	43.905888	19	12	2019	NR	NR	NR				1	0	0	0	1	0	0	0	0
WFC3091	ITALY	TOSCANA	FI	SAN GODENZO	11.64559	43.89737	20	1	2020	NR	NR	NR				1	0	1	0	0	0	0	0	0
WFC3202	ITALY	TOSCANA	AR	BIBBIENA	11.86672	43.73304	6	3	2020	WFO232M	wolf	M	0	0	0	1	0	0	0	1	0	0	0	0	G
WFC3062	ITALY	EMILIA-ROMAGNA	FC	CORNIOLO	11.8060216809296	43.9210443803431	28	12	2019	NR	NR	NR				1	0	0	0	1	0	0	1	2
WFC3071	ITALY	EMILIA-ROMAGNA	FC	CORNIOLO	11.8042824529709	43.8573503890342	8	1	2020	NR	NR	NR				1	0	0	0	1	0	0	0	0
WFC3240	ITALY	TOSCANA	AR	BIBBIENA	11.86561	43.7353	21	12	2019	NR	NR	NR				1	0	0	0	1	0	0	1	2
WFC3100	ITALY	TOSCANA	FI	SAN GODENZO	11.6497177	43.86949092	17	12	2019	NR	NR	NR				1	0	0	0	1	0	0	1	2
WFC2982	ITALY	EMILIA-ROMAGNA	FC	SAN PIERO IN BAGNO	11.8503104112326	43.8023451758194	5	12	2019	WFO232M	wolf	M				1	0	1	0	1	0	0	0	2	G
WFC3120	ITALY	EMILIA-ROMAGNA	FC	SAN BENEDETTO IN ALPE	11.6833311505616	44.0099131269381	11	1	2020	NR	NR	F				1	0	1	0	1	0	0	1	3
WFC2962	ITALY	EMILIA-ROMAGNA	FC	SAN PIERO IN BAGNO	11.91588541	43.8280724	13	1	2020	NR	NR	NR				1	0	1	0	1	0	0	0	2
WFC2989	ITALY	EMILIA-ROMAGNA	FC	SAN PIERO IN BAGNO	11.9215082935988	43.8360284501686	13	1	2020	NR	NR	NR				1	0	0	0	1	0	0	1	2
WFC3022	ITALY	TOSCANA	AR	LA VERNA-VALLESANTA	11.9273017696016	43.7273284151581	16	12	2019	NR	NR	NR			0	1	0	0	1	1	0	0	0	2
WFC3012	ITALY	TOSCANA	AR	LA VERNA-VALLESANTA	11.9613072277754	43.765117326101	20	12	2019	NR	NR	NR				1	0	0	0	1	0	0	0	0
WFC3073	ITALY	TOSCANA	FI	SAN GODENZO	11.68421366	43.88441714	18	2	2020	WFO239F	wolf	F	0	0	0	1	0	0	1	1	0	0	0	2	B
WFC3093	ITALY	TOSCANA	FI	SAN GODENZO	11.609815	43.925895	24	1	2020	NR	NR	NR			0	1	0	1	1	1	0	0	1	4
WFC3092	ITALY	TOSCANA	FI	SAN GODENZO	11.6423	43.90418	20	1	2020	WFO239F	wolf	F				1	0	0	0	0	0	0	1	0	B
WFC3072	ITALY	TOSCANA	FI	SAN GODENZO	11.6841661336008	43.8845083127708	5	2	2020	WFO239F	wolf	F				1	0	0	1	1	0	0	0	2	B
WFC3063	ITALY	EMILIA-ROMAGNA	FC	CORNIOLO	11.8033045536945	43.9284086031907	28	12	2019	NR	NR	NR				1	0	0	0	1	0	0	0	0
WFC3039	ITALY	EMILIA-ROMAGNA	FC	CAMPIGNA	11.7115540243685	43.8771179644391	4	2	2020	WFO239F	wolf	F				1	0	1	0	1	0	0	0	2	B
WFC3097	ITALY	TOSCANA	FI	SAN GODENZO	11.6795484	43.891137	16	1	2020	WFO239F	wolf	F				1	0	1	0	1	0	0	1	3	B
WFC3122	ITALY	EMILIA-ROMAGNA	FC	SAN BENEDETTO IN ALPE	11.657085	44.017515	13	2	2020	NR	NR	NR				1	0	0	0	1	0	0	0	0
WFC3133	ITALY	EMILIA-ROMAGNA	FC	PREMILCUORE	11.677851	43.93567132	4	2	2020	WFO242M	wolf	M	0	0	0	1	0	1	0	0	0	0	1	2
WFC3132	ITALY	EMILIA-ROMAGNA	FC	PREMILCUORE	11.688317	43.948235	4	2	2020	WFO242M	wolf	M				1	0	0	0	1	0	0	1	2
WFC3064	ITALY	EMILIA-ROMAGNA	FC	CORNIOLO	11.806062569439	43.9210577206312	19	1	2020	NR	NR	NR				1	0	0	0	0	0	0	1	0
WFC3095	ITALY	TOSCANA	FI	SAN GODENZO	11.70078379	43.92081176	22	11	2019	NR	NR	NR			0	1	0	0	1	1	0	0	1	3
WFC2948	ITALY	TOSCANA	AR	STIA	11.6798937320709	43.8548831641674	27	1	2020	NR	NR	NR				1	0	1	0	1	0	0	0	2
WFC3180	ITALY	TOSCANA	AR	PRATOVECCHIO STIA	11.692862	43.870743	28	10	2019	NR	NR	NR				1	0	1	0	1	0	0	0	2
WFC2960	ITALY	EMILIA-ROMAGNA	FC	SAN PIERO IN BAGNO	11.92898001	43.84433543	28	1	2020	NR	NR	NR				1	0	0	0	1	0	0	1	2
WFC3148	ITALY	EMILIA-ROMAGNA	FC	PREMILCUORE	11.73838876	43.96974784	14	11	2019	WFO242M	wolf	M				1	0	0	1	1	0	1	0	3
WFC3140	ITALY	EMILIA-ROMAGNA	FC	PREMILCUORE	11.743046	43.93033	1	3	2020	NR	NR	NR			0	1	0	0	1	1	0	0	0	2
WFC3114	ITALY	EMILIA-ROMAGNA	FC	SAN BENEDETTO IN ALPE	11.70624	44.0618733333333	9	2	2020	WFO244F	wolf	F	0	0	0	1	0	0	0	1	0	0	0	0
WFC3181	ITALY	TOSCANA	AR	PRATOVECCHIO-STIA	11.70718	43.85043	19	12	2019	NR	NR	NR				1	0	0	0	1	0	0	1	2
WFC3032	ITALY	EMILIA-ROMAGNA	FC	CAMPIGNA	11.7305866	43.864478	7	1	2020	WFO247M	wolf	M				1	0	0	0	1	0	0	1	2	D
WFC3035	ITALY	EMILIA-ROMAGNA	FC	CAMPIGNA	11.744165	43.877205	8	1	2020	WFO247M	wolf	M				1	0	0	1	1	0	0	0	2	D
WFC3038	ITALY	EMILIA-ROMAGNA	FC	CAMPIGNA	11.74400638	43.87725459	30	1	2020	WFO247M	wolf	M	0	0	0	1	0	0	0	1	0	0	1	2	D
WFC3058	ITALY	EMILIA-ROMAGNA	FC	CORNIOLO	11.7392687358002	43.8966892696919	14	1	2020	WFO247M	wolf	M				1	0	0	0	1	0	0	0	0	D
WFC2752	ITALY	TOSCANA	AR	PRATOVECCHIO STIA	11.70346	43.8153	23	5	2019	WFO248F	wolf	F	0	0	0	1	0	0	0	0	0	0	1	0	C
WFC2863	ITALY	TOSCANA	AR	PRATOVECCHIO STIA	11.69228	43.8246	23	5	2019	WFO249F	wolf	F	0	0	0	1	0	0	0	1	0	0	1	2	D
WFC2866	ITALY	TOSCANA	AR	POPPI	11.78318	43.78328	5	6	2019	WFO250F	wolf	F	0	0	0	1	0	1	0	0	0	1	1	3
WFC2913	ITALY	TOSCANA	AR	PRATOVECCHIO STIA	11.77306	43.81682	23	7	2019	WFO252M	wolf	M	0	0	0	1	0	1	1	1	0	0	0	3
WFC2952	ITALY	TOSCANA	AR	BADIA PRATAGLIA	11.80747052	43.82753415	4	7	2019	WFO252M	wolf	M				1	0	1	0	1	0	0	0	2
WFC2945	ITALY	TOSCANA	AR	CHIUSI DELLA VERNA	11.86590944	43.73453266	3	10	2019	WFO254F	wolf	F	0	0	0	1	0	0	0	1	0	0	0	0	H
WFC3082	ITALY	TOSCANA	FI	SAN GODENZO	11.6423635	43.90429345	3	3	2020	NR	NR	NR				1	0	0	0	1	1	0	0	2
WFC3103	ITALY	TOSCANA	FI	SAN GODENZO	11.636868417263	43.8646862190216	10	3	2020	NR	NR	NR				1	0	1	0	1	0	0	0	2
WFC3112	ITALY	EMILIA-ROMAGNA	FC	SAN BENEDETTO IN ALPE	11.7282712273299	43.9988342206925	7	1	2020	NR	NR	NR			0	1	0	1	1	1	0	0	1	4
WFC3023	ITALY	TOSCANA	AR	LA VERNA-VALLESANTA	11.9279091896536	43.7247422951817	30	12	2019	WFO257F	wolf	F	0	0	0	1	0	1	1	1	0	0	1	4	H
WFC2997	ITALY	TOSCANA	AR	CHIUSI DELLA VERNA	11.91024308	43.74936203	14	9	2019	WFO257F	wolf	F				1	0	1	0	0	0	0	1	2	H
WFC3131	ITALY	EMILIA-ROMAGNA	FC	PREMILCUORE	11.73836698	43.96989877	5	12	2019	NR	NR	NR				1	0	0	0	1	0	0	0	0
WFC3130	ITALY	EMILIA-ROMAGNA	FC	PREMILCUORE	11.76583078	43.93790802	30	1	2020	WFO259M	wolf	M				1	0	0	1	1	0	0	1	3	A
WFC3134	ITALY	TOSCANA	AR	PRATOVECCHIO STIA	11.74863	43.77566	22	11	2019	NR	NR	NR				1	0	0	0	1	0	0	0	0
WFC3135	ITALY	EMILIA-ROMAGNA	FC	PREMILCUORE	11.73836465	43.96985834	23	10	2019	NR	NR	NR				1	0	0	0	1	0	0	1	2
WFC2975	ITALY	EMILIA-ROMAGNA	FC	SAN PIERO IN BAGNO	11.90884299	43.84995292	1	2	2020	NR	NR	NR				1	0	0	0	1	0	0	0	0
WFC3055	ITALY	EMILIA-ROMAGNA	FC	CORNIOLO	11.7942984960973	43.9381145825609	14	3	2020	WFO259M	wolf	M	0	0	0	1	0	0	1	1	0	0	0	2	A
WFC3127	ITALY	EMILIA-ROMAGNA	FC	SAN BENEDETTO IN ALPE	11.717850761488	43.9944036724045	28	1	2020	NR	NR	NR				1	0	0	0	1	0	0	1	2
WFC3054	ITALY	EMILIA-ROMAGNA	FC	CORNIOLO	11.7931	43.9411	9	8	2019	WFO259M	wolf	M				1	0	0	0	1	0	0	0	0	A
WFC3222	ITALY	TOSCANA	AR	POPPI	11.78276	43.78217	20	11	2019	NR	wolf	F				1	0	0	0	1	1	0	0	2
WFC3075	ITALY	TOSCANA	FI	SAN GODENZO	11.650396	43.892325	12	9	2019	NR	wolf	F				1	0	1	0	1	0	0	1	3
WFC3144	ITALY	EMILIA-ROMAGNA	FC	PREMILCUORE	11.770384	43.945867	10	1	2020	WFO259M	wolf	M				1	0	0	0	1	0	0	0	0	A
WFC3211	ITALY	TOSCANA	AR	POPPI	11.8027603626251	43.8323030713945	9	11	2019	NR	NR	NR				1	0	0	0	1	0	0	0	0
WFC3145	ITALY	EMILIA-ROMAGNA	FC	PREMILCUORE	11.76563	43.938087	5	3	2020	WFO259M	wolf	M				1	0	0	0	1	0	0	0	0	A
WFC3146	ITALY	EMILIA-ROMAGNA	FC	PREMILCUORE	11.765964	43.937189	5	3	2020	WFO259M	wolf	M				1	0	0	0	1	0	0	1	2	A
WFC3015	ITALY	TOSCANA	AR	LA VERNA-VALLESANTA	11.9581672331335	43.7498394497439	14	1	2020	NR	NR	NR				1	0	1	0	1	0	0	0	2
WFC3151	ITALY	EMILIA-ROMAGNA	FC	PREMILCUORE	11.73848173	43.96998797	30	11	2019	WFO259M	wolf	M				1	0	0	1	1	0	0	1	3	A
WFC3136	ITALY	EMILIA-ROMAGNA	FC	PREMILCUORE	11.74777845	43.94652516	23	10	2019	WFO259M	wolf	M				1	0	0	1	1	0	0	0	2	A
WFC3137	ITALY	EMILIA-ROMAGNA	FC	PREMILCUORE	11.76608	43.938136	12	2	2020	WFO259M	wolf	M				1	0	1	0	1	0	0	1	3	A
WFC3138	ITALY	EMILIA-ROMAGNA	FC	PREMILCUORE	11.770547	43.945921	12	2	2020	WFO259M	wolf	M				1	0	0	0	1	0	0	1	2	A
WFC3147	ITALY	EMILIA-ROMAGNA	FC	PREMILCUORE	11.73834583	43.96987397	14	11	2019	WFO259M	wolf	M				1	0	0	0	1	0	0	0	0	A
WFC3139	ITALY	EMILIA-ROMAGNA	FC	PREMILCUORE	11.783313	43.946269	12	2	2020	WFO259M	wolf	M				0	0	0	0	0	0	0	0	0	A
WFC3182	ITALY	TOSCANA	AR	PRATOVECCHIO-STIA	11.70979	43.84127	27	1	2020	NR	wolf	F				1	0	0	0	1	0	0	1	2
WFC3061	ITALY	EMILIA-ROMAGNA	FC	CORNIOLO	11.7667	43.9177	28	10	2019	WFO260F	wolf	F	0	0	0	1	0	0	0	1	0	0	0	0
WFC3201	ITALY	TOSCANA	AR	PRATOVECCHIO-STIA	11.73355	43.82855	16	12	2019	NR	NR	NR				1	0	1	0	1	0	0	0	2
WFC3078	ITALY	TOSCANA	FI	SAN GODENZO	11.70906294	43.89959036	18	6	2019	WFO261M	wolf	M	0	0	0	1	0	1	0	1	0	0	0	2	B
WFC3104	ITALY	EMILIA-ROMAGNA	FC	SAN BENEDETTO IN ALPE	11.78556	44.01413	7	10	2019	WFO262F	wolf	F	0	0	0	1	0	1	0	1	0	0	0	2
WFC3223	ITALY	TOSCANA	AR	POPPI	11.7827	43.78218	20	11	2019	NR	NR	NR			0	1	0	0	1	1	0	0	0	2
WFC3230	ITALY	TOSCANA	AR	POPPI	11.78159	43.78011	4	3	2020	NR	NR	NR				1	0	0	0	1	0	0	1	2
WFC3231	ITALY	TOSCANA	AR	POPPI	11.81802	43.77319	30	11	2019	NR	NR	NR				1	0	0	0	1	0	0	1	2
WFC3232	ITALY	TOSCANA	AR	POPPI	11.78883	43.79246	20	11	2019	NR	NR	NR				1	0	0	0	1	0	0	1	2
WFC2986	ITALY	EMILIA-ROMAGNA	FC	SAN PIERO IN BAGNO	11.851383868416	43.8033514349886	18	1	2020	WFO264F	wolf	F	0	0	0	1	0	0	0	1	0	0	1	2	G
WFC3191	ITALY	TOSCANA	AR	BADIA PRATAGLIA	11.86429	43.78194	19	12	2019	WFO264F	wolf	F				1	0	0	0	1	0	1	1	3	G
WFC3184	ITALY	TOSCANA	AR	PRATOVECCHIO-STIA	11.75592	43.84589	6	3	2020	NR	NR	NR			0	1	0	0	1	1	0	0	1	3
WFC3185	ITALY	TOSCANA	AR	PRATOVECCHIO-STIA	11.75609	43.84544	22	12	2019	NR	NR	NR				1	0	1	0	1	0	0	0	2
WFC3195	ITALY	TOSCANA	AR	PRATOVECCHIO-STIA	11.69217	43.82461	5	3	2020	NR	NR	NR				1	0	0	0	1	0	0	1	2
WFC3196	ITALY	TOSCANA	AR	PRATOVECCHIO-STIA	11.69218	43.82462	5	3	2020	NR	NR	NR			0	1	0	0	1	1	0	0	0	2
WFC2984	ITALY	EMILIA-ROMAGNA	FC	SAN PIERO IN BAGNO	11.8500772166782	43.8058318150098	19	12	2019	WFO264F	wolf	F				1	0	1	0	1	0	0	1	3	G
WFC3190	ITALY	TOSCANA	AR	PRATOVECCHIO-STIA	11.68702	43.82929	18	12	2019	WFO265M	wolf	M				1	0	0	0	1	0	0	0	0	D
WFC3233	ITALY	TOSCANA	AR	POPPI	11.78972	43.79261	20	11	2019	NR	NR	NR				1	0	0	0	1	0	0	1	2
WFC3105	ITALY	EMILIA-ROMAGNA	FC	SAN BENEDETTO IN ALPE	11.7119297850877	44.012195225805	15	12	2019	NR	NR	NR				1	0	0	0	1	0	0	1	2
WFC3036	ITALY	EMILIA-ROMAGNA	FC	CAMPIGNA	11.730985	43.864195	22	1	2020	WFO265M	wolf	M	0	0	0	1	0	0	0	1	0	0	0	0	D
WFC3159	ITALY	TOSCANA	AR	PRATOVECCHIO STIA	11.75833	43.81364	20	8	2019	WFO265M	wolf	M				0	0	0	0	0	0	0	0	0	D
WFC3197	ITALY	TOSCANA	AR	PRATOVECCHIO-STIA	11.7022	43.81507	21	1	2020	WFO265M	wolf	M				1	0	0	1	1	0	0	0	2	D
WFC3161	ITALY	TOSCANA	AR	PRATOVECCHIO STIA	11.75601	43.8471	6	8	2019	WFO266M	wolf	M	0	0	0	1	0	0	0	1	0	0	0	0
WFC3214	ITALY	TOSCANA	AR	PRATOVECCHIO-STIA	11.77022	43.78065	17	12	2019	NR	NR	NR				1	0	1	0	1	0	0	1	3
WFC3224	ITALY	TOSCANA	AR	PRATOVECCHIO-STIA	11.75147	43.78504	24	3	2020	NR	NR	NR			0	1	0	1	1	1	0	0	0	3
WFC3162	ITALY	TOSCANA	AR	PRATOVECCHIO STIA	11.69287	43.85125	18	9	2019	WFO267M	wolf_int	M	0	0	0	1	0	0	0	1	0	0	1	2
WFC3116	ITALY	EMILIA-ROMAGNA	FC	SAN BENEDETTO IN ALPE	11.7096916666667	44.0655416666667	10	3	2020	NR	NR	M				1	0	0	0	1	0	0	0	0
WFC3170	ITALY	TOSCANA	AR	PRATOVECCHIO STIA	11.69445	43.83616	13	9	2019	WFO267M	wolf_int	M				1	1	0	0	1	0	0	1	3
WFC3168	ITALY	TOSCANA	AR	POPPI	11.7679	43.7765	27	8	2019	WFO268M	wolf_int	M	0	0	0	1	0	0	1	0	0	0	1	2
WFC3225	ITALY	TOSCANA	AR	BIBBIENA	11.8668	43.73304	21	2	2020	NR	NR	NR			0	1	0	1	1	1	0	1	0	4
WFC3234	ITALY	TOSCANA	AR	POPPI	11.77109	43.7734	4	3	2020	NR	NR	F				1	0	0	0	1	0	0	0	0
WFC3172	ITALY	TOSCANA	AR	BIBBIENA	11.81629	43.7698	16	9	2019	WFO269M	wolf	M	0	0	0	1	0	0	0	1	0	0	0	0
WFC2983	ITALY	EMILIA-ROMAGNA	FC	SAN PIERO IN BAGNO	11.8504300744758	43.8024704604904	5	12	2019	WFO270M	wolf	M	0	0	0	1	0	0	0	1	0	0	0	0	G
WFC3173	ITALY	TOSCANA	AR	BIBBIENA	11.81555	43.7702	16	9	2019	WFO270M	wolf	M				1	0	1	0	0	0	0	1	2	G
WFC3179	ITALY	TOSCANA	AR	BADIA PRATAGLIA	11.80266	43.83225	26	10	2019	WFO271M	wolf	M	0	0	0	1	0	1	1	1	0	0	1	4
WFC2947	ITALY	TOSCANA	AR	STIA	11.695937826495822	43.84746164850710	19	12	2019	WFO272M	wolf_int	M	0	0	0	1	0	0	0	1	0	0	1	2
WFC2966	ITALY	EMILIA-ROMAGNA	FC	SAN PIERO IN BAGNO	11.91590358	43.82810893	28	1	2020	WFO275F	wolf	F	0	0	0	1	0	0	1	1	0	0	0	2
WFC2865	ITALY	TOSCANA	AR	POPPI	11.78798	43.79174	5	6	2019	NR	wolf	F				1	0	0	0	0	0	0	1	0
WFC2967	ITALY	EMILIA-ROMAGNA	FC	SAN PIERO IN BAGNO	11.92864993	43.84456182	26	2	2020	WFO276M	wolf	M	0	0	0	1	0	0	1	1	0	0	1	3
WFC2963	ITALY	EMILIA-ROMAGNA	FC	SAN PIERO IN BAGNO	11.92912963	43.84491459	6	6	2019	NR	NR	NR				1	0	0	0	1	0	0	1	2
WFC2867	ITALY	TOSCANA	AR	POPPI	11.81086	43.78517	13	6	2019	NR	NR	NR				1	0	0	0	1	0	0	1	2
WFC2968	ITALY	EMILIA-ROMAGNA	FC	SAN PIERO IN BAGNO	11.92810228	43.84376365	28	1	2020	WFO277M	wolf	M	0	0	0	0	0	0	0	0	0	0	0	0
WFC3076	ITALY	TOSCANA	FI	SAN GODENZO	11.650396	43.892325	12	9	2019	NR	NR	NR				1	0	0	0	1	0	0	0	0
WFC3002	ITALY	TOSCANA	AR	CHIUSI DELLA VERNA	11.92230847	43.72372649	10	7	2019	NR	wolf	F				1	0	0	0	1	0	0	0	0
WFC2973	ITALY	EMILIA-ROMAGNA	FC	SAN PIERO IN BAGNO	11.88226484	43.8752635	15	12	2019	WFO278M	wolf	M	0	0	0	1	0	0	1	1	0	0	1	3	E
WFC2972	ITALY	EMILIA-ROMAGNA	FC	SAN PIERO IN BAGNO	11.88220097	43.87530635	4	12	2019	WFO278M	wolf	M				1	0	0	1	1	0	0	0	2	E
WFC2955	ITALY	TOSCANA	AR	BADIA PRATAGLIA	11.80297376	43.83217645	4	7	2019	NR	NR	NR			0	1	0	0	1	1	0	0	1	3
WFC2907	ITALY	TOSCANA	AR	POPPI	11.81653	43.78199	9	7	2019	NR	NR	NR				1	0	0	0	1	0	0	1	2
WFC3003	ITALY	TOSCANA	AR	CHIUSI DELLA VERNA	11.92662566	43.72890343	2	8	2019	NR	NR	NR				1	0	0	0	1	0	0	0	0
WFC2908	ITALY	TOSCANA	AR	PRATOVECCHIO STIA	11.72434	43.81929	17	7	2019	NR	NR	NR			0	1	1	0	1	1	0	0	0	3
WFC2974	ITALY	EMILIA-ROMAGNA	FC	SAN PIERO IN BAGNO	11.8780563230351	43.8780409367043	16	1	2020	WFO279M	wolf	M	0	0	0	1	0	0	0	0	0	0	1	0
WFC2976	ITALY	EMILIA-ROMAGNA	FC	SAN PIERO IN BAGNO	11.864679772449	43.8776596858828	2	2	2020	WFO280M	wolf	M	0	0	0	1	0	0	1	1	0	0	0	2	E
WFC2993	ITALY	TOSCANA	AR	CHIUSI DELLA VERNA	11.90893311	43.75619116	8	8	2019	NR	NR	NR				0	0	0	0	0	0	0	0	0
WFC2978	ITALY	EMILIA-ROMAGNA	FC	SAN PIERO IN BAGNO	11.9221117068082	43.8368044048548	7	11	2019	WFO281F	wolf	F	0	0	0	1	0	0	0	1	0	0	1	2	E
WFC2987	ITALY	EMILIA-ROMAGNA	FC	SAN PIERO IN BAGNO	11.913836400324	43.8211270914773	28	11	2019	WFO282F	wolf	F	0	0	0	1	0	0	0	1	0	0	1	2	E
WFC3014	ITALY	TOSCANA	AR	LA VERNA-VALLESANTA	11.9572664983571	43.759491238743	14	3	2020	WFO283F	wolf	F	0	0	0	0	0	0	0	0	0	0	0	0
WFC3057	ITALY	EMILIA-ROMAGNA	FC	CORNIOLO	11.7582	43.8856	19	1	2020	NR	NR	F				1	0	0	0	1	0	0	0	0
WFC3019	ITALY	TOSCANA	AR	LA VERNA-VALLESANTA	11.8940451554954	43.7177379615604	15	1	2020	WFO284M	wolf	M	0	0	0	1	0	0	0	1	0	0	0	0
WFC3163	ITALY	TOSCANA	AR	BIBBIENA	11.85083	43.73	9	10	2019	NR	NR	NR				1	0	0	0	1	0	0	0	0
WFC3164	ITALY	TOSCANA	AR	BIBBIENA	11.81543	43.77032	14	10	2019	NR	NR	NR			0	1	0	0	1	1	0	0	0	2
WFC3165	ITALY	TOSCANA	AR	BIBBIENA	11.81463	43.77044	14	10	2019	NR	NR	NR				1	0	0	0	1	0	0	0	0
WFC3026	ITALY	TOSCANA	AR	LA VERNA-VALLESANTA	11.9272712232948	43.7273163871536	13	1	2020	WFO284M	wolf	M				1	0	1	0	1	0	0	0	2
WFC3077	ITALY	TOSCANA	FI	SAN GODENZO	11.61163307	43.90221604	24	2	2020	NR	NR	NR			0	1	0	0	1	1	0	0	0	2
WFC3024	ITALY	TOSCANA	AR	LA VERNA-VALLESANTA	11.9347219448537	43.7163163907826	16	12	2019	WFO285F	wolf	F	0	0	0	1	0	0	0	1	0	0	0	0
WFC3027	ITALY	TOSCANA	AR	LA VERNA-VALLESANTA	11.9479987853414	43.6714276264701	9	12	2019	WFO286*	wolf	NR	0	0	0	1	0	0	0	1	0	0	0	0
WFC3171	ITALY	TOSCANA	AR	PRATOVECCHIO STIA	11.69254	43.83478	13	9	2019	NR	NR	NR				1	0	0	0	1	0	0	0	0
WFC3030	ITALY	TOSCANA	AR	LA VERNA-VALLESANTA	11.9407913647592	43.6711806803941	3	2	2020	WFO287M	wolf_int	M	0	0	0	1	0	0	0	1	0	0	1	2	H
WFC3033	ITALY	EMILIA-ROMAGNA	FC	CAMPIGNA	11.744095	43.877205	8	1	2020	WFO288M	wolf	M				1	0	1	0	1	0	0	1	3	D
WFC2998	ITALY	TOSCANA	AR	CHIUSI DELLA VERNA	11.9549036732166	43.7236441299719	20	9	2019	NR	NR	NR			0	1	0	0	1	1	0	0	0	2
WFC2999	ITALY	TOSCANA	AR	CHIUSI DELLA VERNA	11.8962922849002	43.758886759653	20	9	2019	NR	NR	NR				1	0	1	0	0	0	0	0	0
WFC3034	ITALY	EMILIA-ROMAGNA	FC	CAMPIGNA	11.744095	43.877205	8	1	2020	WFO288M	wolf	M				1	0	0	0	1	0	0	0	0	D
WFC3200	ITALY	TOSCANA	AR	PRATOVECCHIO-STIA	11.73615	43.82899	16	12	2019	WFO288M	wolf	M				1	0	0	0	1	0	0	1	2	D
WFC3037	ITALY	EMILIA-ROMAGNA	FC	CAMPIGNA	11.73147762	43.8632183	29	1	2020	WFO288M	wolf	M	0	0	0	1	0	0	0	1	0	0	1	2	D
WFC3052	ITALY	EMILIA-ROMAGNA	FC	CORNIOLO	11.79445	43.94443	27	11	2019	WFO289F	wolf	F	0	0	0	1	0	0	0	1	0	0	0	0
WFC3053	ITALY	EMILIA-ROMAGNA	FC	CORNIOLO	11.7995930928737	43.93045976758	22	2	2020	WFO290F	wolf	F	0	0	0	1	0	1	0	1	0	0	0	2
WFC3056	ITALY	EMILIA-ROMAGNA	FC	CORNIOLO	11.7998	43.9332	30	4	2020	WFO291M	wolf	M	0	0	0	1	0	1	0	1	0	0	0	2
WFC3060	ITALY	EMILIA-ROMAGNA	FC	CORNIOLO	11.7745284473074	43.9225501862713	5	2	2020	WFO292F	wolf	F	0	0	0	1	0	0	0	1	0	0	0	0
WFC3174	ITALY	TOSCANA	AR	BIBBIENA	11.81562	43.77023	16	9	2019	NR	NR	NR				1	0	0	0	1	0	0	0	0
WFC3175	ITALY	TOSCANA	AR	PRATOVECCHIO STIA	11.69011	43.84145	18	9	2019	NR	NR	NR				1	0	1	0	1	0	0	0	2
WFC3176	ITALY	TOSCANA	AR	PRATOVECCHIO STIA	11.69248	43.8394	18	9	2019	NR	NR	NR				1	0	0	0	1	0	0	1	2
WFC3088	ITALY	TOSCANA	FI	SAN GODENZO	11.677622	43.938521	30	4	2020	NR	NR	NR				1	0	0	0	1	0	0	1	2
WFC3065	ITALY	EMILIA-ROMAGNA	FC	CORNIOLO	11.7932292976087	43.9134954809286	22	1	2020	WFO293F	wolf	F	0	0	0	1	0	0	0	1	0	0	0	0
WFC3128	ITALY	EMILIA-ROMAGNA	FC	PREMILCUORE	11.73957648	43.97184408	8	10	2019	NR	NR	NR				1	0	1	0	1	0	0	0	2
WFC3167	ITALY	TOSCANA	AR	PRATOVECCHIO STIA	11.7517	43.8105	22	8	2019	NR	NR	NR				1	0	0	0	0	0	1	1	2
WFC3068	ITALY	EMILIA-ROMAGNA	FC	CORNIOLO	11.7975	43.8838	8	1	2020	WFO294M	wolf	M	0	0	0	1	0	0	0	1	0	0	0	0
WFC2946	ITALY	TOSCANA	AR	PRATOVECCHIO STIA	11.67047558	43.86452617	14	10	2019	NR	NR	NR				1	0	1	0	1	0	0	0	2
WFC3124	ITALY	EMILIA-ROMAGNA	FC	SAN BENEDETTO IN ALPE	11.7020352836698	43.9891742030159	5	1	2020	WFO296M	wolf	M				1	0	1	1	1	0	0	0	3
WFC3177	ITALY	TOSCANA	AR	BIBBIENA	11.8147	43.77025	14	10	2019	NR	NR	NR				1	0	0	0	1	0	0	1	2
WFC3178	ITALY	EMILIA-ROMAGNA	FC	CAMPIGNA	11.73661	43.87546	15	10	2019	NR	NR	NR			0	1	0	0	1	1	0	0	0	2
WFC3074	ITALY	TOSCANA	FI	SAN GODENZO	11.63679479	43.96451926	5	1	2020	WFO296M	wolf	M				1	0	0	0	1	0	0	1	2
WFC3187	ITALY	TOSCANA	AR	BADIA PRATAGLIA	11.864	43.77839	4	3	2020	NR	NR	NR				1	0	1	0	1	0	0	1	3
WFC3083	ITALY	TOSCANA	FI	SAN GODENZO	11.6330804	43.96040246	7	1	2020	WFO296M	wolf	M	0	0	0	1	0	0	1	1	0	0	1	3
WFC3066	ITALY	EMILIA-ROMAGNA	FC	CORNIOLO	11.7956438459592	43.9136219416483	22	1	2020	NR	NR	NR				1	0	0	0	1	0	0	0	0
WFC3084	ITALY	TOSCANA	FI	SAN GODENZO	11.6557661723346	43.9520133705809	21	1	2020	WFO298F	wolf	F	0	0	0	1	0	1	0	1	0	0	0	2
WFC3085	ITALY	TOSCANA	FI	SAN GODENZO	11.6609686519951	43.9562440523878	19	2	2020	WFO299F	wolf	F				1	0	0	1	1	0	0	0	2
WFC3226	ITALY	TOSCANA	AR	POPPI	11.78159	43.78016	4	3	2020	NR	NR	F			0	1	0	1	1	1	0	0	1	4
WFC3086	ITALY	TOSCANA	FI	SAN GODENZO	11.6209341237266	43.9409456874105	8	3	2020	WFO299F	wolf	F	0	0	0	1	0	0	0	1	0	0	1	2
WFC3149	ITALY	EMILIA-ROMAGNA	FC	PREMILCUORE	11.73821935	43.9696595	14	11	2019	WFO299F	wolf	F				1	0	0	0	1	0	0	1	2
WFC3235	ITALY	TOSCANA	AR	POPPI	11.76228	43.77666	4	3	2020	NR	NR	NR			0	1	0	0	1	1	0	0	0	2
WFC2977	ITALY	EMILIA-ROMAGNA	FC	SAN PIERO IN BAGNO	11.9221347570419	43.8368179416283	7	11	2019	NR	NR	NR				1	0	1	0	1	0	0	1	3
WFC3215	ITALY	TOSCANA	AR	POPPI	11.76326	43.77599	17	12	2019	NR	NR	NR				1	0	0	0	1	0	0	1	2
WFC2979	ITALY	EMILIA-ROMAGNA	FC	SAN PIERO IN BAGNO	11.92208195	43.83675807	10	11	2019	NR	NR	NR				1	0	0	0	1	0	0	0	0
WFC3007	ITALY	TOSCANA	AR	LA VERNA-VALLESANTA	11.89627655	43.75888609	12	11	2019	NR	NR	NR			0	1	0	0	1	1	0	0	1	3
WFC2965	ITALY	EMILIA-ROMAGNA	FC	SAN PIERO IN BAGNO	11.9238337071179	43.8422166555447	14	11	2019	NR	NR	M				0	0	0	0	0	0	0	0	0
WFC3227	ITALY	TOSCANA	AR	POPPI	11.81958	43.76304	4	1	2020	NR	NR	NR				1	0	1	0	1	0	0	1	3
WFC3094	ITALY	TOSCANA	FI	SAN GODENZO	11.69998237	43.92460077	22	11	2019	WFO300F	wolf	F	0	0	0	1	0	1	0	1	0	0	1	3
WFC3096	ITALY	TOSCANA	FI	SAN GODENZO	11.68837937	43.92070904	11	1	2020	WFO301M	wolf	M	0	0	0	1	0	1	0	1	0	0	0	2	B
WFC3237	ITALY	TOSCANA	AR	BIBBIENA	11.86671	4373306	6	3	2020	NR	NR	NR				1	0	0	0	1	0	0	1	2
WFC3067	ITALY	EMILIA-ROMAGNA	FC	CORNIOLO	11.7998766666667	43.8852583333333	21	11	2019	NR	NR	NR				1	0	0	0	1	0	0	0	0
WFC3101	ITALY	TOSCANA	FI	SAN GODENZO	11.60071	43.87971	4	2	2020	WFO302F	wolf	F	0	0	0	1	0	0	1	1	0	0	0	2
WFC3102	ITALY	TOSCANA	FI	SAN GODENZO	11.629643	43.845199	11	2	2020	WFO303F	wolf	F	0	0	0	1	0	0	1	1	0	0	0	2
WFC2961	ITALY	EMILIA-ROMAGNA	FC	SAN PIERO IN BAGNO	11.9219302096156	43.8407928948369	25	11	2019	NR	NR	NR				1	0	0	0	1	0	0	0	0
WFC2980	ITALY	EMILIA-ROMAGNA	FC	SAN PIERO IN BAGNO	11.92183358	43.84084558	25	11	2019	NR	NR	NR				1	0	1	0	1	0	0	1	3
WFC2981	ITALY	EMILIA-ROMAGNA	FC	SAN PIERO IN BAGNO	11.9218968	43.84082562	25	11	2019	NR	NR	NR				1	0	1	0	1	0	0	0	2
WFC3238	ITALY	TOSCANA	AR	BADIA PRATAGLIA	11.85042	43.78064	4	11	2019	NR	NR	NR				1	0	0	0	0	0	0	1	0
WFC3059	ITALY	EMILIA-ROMAGNA	FC	CORNIOLO	11.7262872791881	43.9031397647702	12	10	2019	NR	NR	NR				1	0	0	0	1	0	0	0	0
WFC3107	ITALY	EMILIA-ROMAGNA	FC	SAN BENEDETTO IN ALPE	11.6996092256159	43.9793267240747	2	1	2020	WFO304F	wolf	F	0	0	0	1	0	0	0	1	0	0	0	0
WFC3109	ITALY	EMILIA-ROMAGNA	FC	SAN BENEDETTO IN ALPE	11.6527923569083	43.9862598571926	6	1	2020	WFO305M	wolf	M	0	0	0	1	0	1	0	1	0	0	0	2
WFC3113	ITALY	EMILIA-ROMAGNA	FC	SAN BENEDETTO IN ALPE	11.6907581035048	44.0314039913937	2	2	2020	WFO306F	wolf	F	0	0	0	1	0	1	1	1	1	0	1	5
WFC3121	ITALY	EMILIA-ROMAGNA	FC	SAN BENEDETTO IN ALPE	11.6570944525301	44.017571923323	2	2	2020	WFO307F	wolf	F				1	0	0	0	1	0	0	0	0
WFC3158	ITALY	TOSCANA	AR	PRATOVECCHIO STIA	11.70065	43.81701	15	8	2019	NR	NR	NR				1	0	0	0	1	0	0	0	0
WFC3118	ITALY	EMILIA-ROMAGNA	FC	SAN BENEDETTO IN ALPE	11.650724876672	43.9875887660309	29	12	2019	WFO307F	wolf	F				1	0	0	0	1	1	0	0	2
WFC3216	ITALY	TOSCANA	AR	PRATOVECCHIO-STIA	11.72852	43.82772	17	2	2020	NR	NR	NR				1	0	0	0	1	0	0	0	0
WFC3241	ITALY	TOSCANA	AR	BADIA PRATAGLIA	11.86006	43.78004	9	1	2020	NR	wolf	F				1	0	0	0	1	0	0	0	0
WFC3115	ITALY	EMILIA-ROMAGNA	FC	SAN BENEDETTO IN ALPE	11.6736833333333	44.0212783333333	5	3	2020	WFO307F	wolf	F	0	0	0	1	0	0	1	1	0	0	1	3
WFC3119	ITALY	EMILIA-ROMAGNA	FC	SAN BENEDETTO IN ALPE	11.7155453190207	44.0132884355261	9	1	2020	WFO308M	wolf	M	0	0	0	1	0	0	0	1	0	0	0	0
WFC3123	ITALY	EMILIA-ROMAGNA	FC	SAN BENEDETTO IN ALPE	11.7030867934227	43.9893962396308	7	1	2020	WFO309M	wolf	M	0	0	0	1	0	0	1	1	0	0	1	3
WFC3106	ITALY	EMILIA-ROMAGNA	FC	SAN BENEDETTO IN ALPE	11.7039215471596	43.9797615772113	2	1	2020	WFO310F	wolf	F				1	0	0	0	1	0	0	1	2
WFC3126	ITALY	EMILIA-ROMAGNA	FC	SAN BENEDETTO IN ALPE	11.6927679162473	43.9814115967601	22	1	2020	WFO310F	wolf	F	0	0	0	1	0	0	0	1	0	0	1	2
WFC3129	ITALY	EMILIA-ROMAGNA	FC	PREMILCUORE	11.738768	43.969994	9	12	2019	WFO311F	wolf	F	0	0	0	1	0	0	0	1	0	0	0	0
WFC3141	ITALY	EMILIA-ROMAGNA	FC	PREMILCUORE	11.769026806578	43.9424355374649	23	3	2020	WFO312F	wolf	F	0	0	0	1	0	0	0	1	0	0	1	2
WFC3142	ITALY	EMILIA-ROMAGNA	FC	PREMILCUORE	11.765983	43.938175	10	1	2020	WFO313F	wolf	F	0	0	0	1	0	0	0	1	0	0	1	2	A
WFC3025	ITALY	TOSCANA	AR	LA VERNA-VALLESANTA	11.9272646593132	43.7272987603675	13	1	2020	NR	NR	NR			0	1	0	1	1	1	0	0	0	3
WFC3143	ITALY	EMILIA-ROMAGNA	FC	PREMILCUORE	11.770495	43.945942	10	1	2020	WFO314F	wolf	F	0	0	0	1	0	1	0	1	0	0	0	2	A
WFC3183	ITALY	TOSCANA	AR	PRATOVECCHIO-STIA	11.70765	43.84493	27	1	2020	WFO315F	wolf	F	0	0	0	1	0	0	1	1	0	0	0	2	C
WFC3217	ITALY	TOSCANA	AR	POPPI	11.81479	43.77031	19	3	2020	NR	NR	NR			0	1	0	0	1	1	0	0	0	2
WFC3229	ITALY	TOSCANA	AR	POPPI	11.8151	43.77035	2	4	2020	NR	NR	NR				1	0	1	0	1	0	0	0	2
WFC3098	ITALY	TOSCANA	FI	SAN GODENZO	11.68404348	43.88445273	16	1	2020	NR	NR	NR				1	0	0	0	1	0	0	0	0
WFC3204	ITALY	TOSCANA	AR	PRATOVECCHIO-STIA	11.73364	43.82571	4	12	2019	NR	NR	NR				1	0	1	0	1	0	0	1	3
WFC3186	ITALY	TOSCANA	AR	BADIA PRATAGLIA	11.73178	43.82454	17	3	2020	WFO316F	wolf	F	0	0	0	1	0	0	0	1	0	0	0	0
WFC2988	ITALY	EMILIA-ROMAGNA	FC	SAN PIERO IN BAGNO	11.9155555	43.8286111	7	12	2019	NR	NR	NR				1	0	1	0	1	0	0	1	3
WFC3089	ITALY	TOSCANA	FI	SAN GODENZO	11.64145191	43.90724421	10	12	2019	NR	NR	NR				1	0	1	0	1	0	0	0	2
WFC3213	ITALY	TOSCANA	AR	POPPI	11.78491	43.78861	19	2	2020	WFO317M	wolf_int	M				1	0	1	0	1	0	0	1	3
WFC3108	ITALY	EMILIA-ROMAGNA	FC	SAN BENEDETTO IN ALPE	11.65853	43.99817	30	10	2019	NR	NR	NR				0	0	0	0	0	0	0	0	0
WFC3028	ITALY	TOSCANA	AR	LA VERNA-VALLESANTA	11.9392036646605	43.6798347439616	28	12	2019	NR	NR	NR				0	0	0	0	0	0	0	0	0
WFC3206	ITALY	TOSCANA	AR	BADIA PRATAGLIA	11.86325	43.77832	11	12	2019	NR	NR	NR				1	0	0	0	1	1	0	1	3
WFC2990	ITALY	EMILIA-ROMAGNA	FC	SAN PIERO IN BAGNO	11.91585067	43.82862109	17	12	2019	NR	NR	NR				1	0	1	0	1	0	0	0	2
WFC2991	ITALY	EMILIA-ROMAGNA	FC	SAN PIERO IN BAGNO	11.91581879	43.82866425	17	12	2019	NR	NR	NR				1	0	1	0	1	0	0	1	3
WFC3009	ITALY	TOSCANA	AR	LA VERNA-VALLESANTA	11.8922319571762	43.7640981972738	17	12	2019	NR	NR	NR				1	0	1	1	1	0	0	0	3
WFC3017	ITALY	TOSCANA	AR	LA VERNA-VALLESANTA	11.9040114898234	43.7105649383739	15	1	2020	NR	NR	M				1	0	1	0	1	0	0	0	2
WFC3194	ITALY	TOSCANA	AR	POPPI	11.79072	43.77031	4	3	2020	WFO317M	wolf_int	M	0	0	0	1	0	0	0	1	0	0	0	0
WFC3199	ITALY	TOSCANA	AR	BIBBIENA	11.8647336791738	43.7304238892216	6	3	2020	WFO318F	wolf	F	0	0	0	1	0	1	0	1	0	0	0	2	G
WFC3219	ITALY	TOSCANA	AR	POPPI	11.76595	43.77663	1	12	2019	NR	NR	NR				1	0	1	0	1	0	0	0	2
WFC3205	ITALY	TOSCANA	AR	BADIA PRATAGLIA	11.86459	43.78593	11	12	2019	WFO319F	wolf	F	0	0	0	1	0	0	0	0	0	0	1	0	G
WFC3018	ITALY	TOSCANA	AR	LA VERNA-VALLESANTA	11.8925047	43.71804217	19	12	2019	NR	NR	NR			0	1	0	0	1	1	0	0	0	2
WFC3099	ITALY	TOSCANA	FI	SAN GODENZO	11.64499366	43.86478913	3	12	2019	NR	NR	NR				1	0	0	0	1	0	0	1	2
WFC3188	ITALY	TOSCANA	AR	PRATOVECCHIO-STIA	11.76025	43.78414	5	3	2020	NR	NR	NR				1	0	0	0	1	0	1	0	2
WFC3207	ITALY	TOSCANA	AR	POPPI	11.81798	43.77132	18	2	2020	WFO320F	wolf	F	0	0	0	1	0	1	0	1	0	0	1	3	G
WFC3242	ITALY	TOSCANA	AR	POPPI	11.81288	43.77589	22	12	2019	NR	NR	NR				1	0	0	0	1	0	0	0	0
WFC3189	ITALY	TOSCANA	AR	PRATOVECCHIO-STIA	11.76196	43.78424	5	3	2020	NR	NR	NR				1	0	1	0	1	0	0	0	2
WFC2964	ITALY	EMILIA-ROMAGNA	FC	SAN PIERO IN BAGNO	11.9288318199874	43.8444417683476	27	12	2019	NR	NR	NR				0	0	0	0	0	0	0	0	0
WFC3029	ITALY	TOSCANA	AR	LA VERNA-VALLESANTA	11.939177923896	43.6772936105291	7	1	2020	NR	NR	NR				1	0	0	0	1	0	0	1	2
WFC3210	ITALY	TOSCANA	AR	POPPI	11.8048038706183	43.8030388299375	30	11	2019	WFO321F	wolf	F	0	0	0	1	0	1	0	1	0	0	0	2
WFC3069	ITALY	EMILIA-ROMAGNA	FC	CORNIOLO	11.7994	43.8738	8	1	2020	NR	NR	NR				1	0	0	0	1	0	0	0	0
WFC3212	ITALY	TOSCANA	AR	PRATOVECCHIO-STIA	11.77176	43.83308	2	3	2020	WFO322F	wolf	F	0	0	0	1	0	0	0	1	0	0	0	0	D
WFC3218	ITALY	TOSCANA	AR	BIBBIENA	11.86574	43.7351	20	3	2020	WFO323*	wolf	NR	0	0	0	1	0	0	0	1	0	0	0	0
WFC3193	ITALY	TOSCANA	AR	PRATOVECCHIO-STIA	11.76665	43.78641	5	3	2020	WFO324F	wolf	F				1	0	0	0	0	0	0	1	0	F
WFC3198	ITALY	TOSCANA	AR	POPPI	11.78273	43.78238	4	3	2020	NR	NR	NR				1	0	0	0	1	0	0	1	2
WFC3236	ITALY	TOSCANA	AR	POPPI	11.79268	43.79137	7	4	2020	WFO324F	wolf	F	0	0	0	1	0	0	1	1	0	0	1	3	F
WFC3208	ITALY	TOSCANA	AR	PRATOVECCHIO-STIA	11.75583	43.8218	2	3	2020	NR	NR	NR				1	0	0	0	1	0	0	1	2
WFC3209	ITALY	TOSCANA	AR	PRATOVECCHIO-STIA	11.801055	43.8281389	18	12	2019	NR	NR	NR				1	0	1	0	1	0	0	1	3
WFC3016	ITALY	TOSCANA	AR	LA VERNA-VALLESANTA	11.94062186	43.76882423	18	2	2020	WFO328F	wolf	F	0	1	0	1	0	1	0	1	0	0	0	2	H
